# Supplementary material for: Do Pollinators Contribute to Nutritional Health?
Source: PLoS One. 2015 Jan 9;10(1):e114805. doi: 10.1371/journal.pone.0114805 (PMC4289064; doi:10.1371/journal.pone.0114805)
Supplement: S2 Table — Average proportion of total daily energy and nutrient intake coming from major food groups by percent yield due to pollinators for children 1 to 3 years old. N is sample size. See ‘Diet Composition’ section in the ‘Methods’ of the main text for an explanation of the calculation of these data. (XLSX) [file pone.0114805.s005.xlsx]

## Sheet: Table S2
		Food Group		% Yield due to Pollinators		N		Energy		Vitamin A		Calcium		Folate		Iron		Zinc
Bangladesh		Fruit		0		179		0.0477033		0.0252829		0.0268128		0.0722085		0.0355218		0.0269096
				5		112		0.0150442		0.0716766		0.0380861		0.0542701		0.0151896		0.00632109
				25		79		0.0228318		0.0310622		0.0219267		0.0523287		0.02854		0.0192804
				65		265		0.0331212		0.0581188		0.0339108		0.0405692		0.022912		0.00689609
				95		10		0.0248663		0.0872526		0.0376495		0.0230782		0.0334164		0.0172153
		Vegetable		0		497		0.0411548		0.0587085		0.0700434		0.139781		0.0953236		0.0652893
				5		484		0.0022078		0.0487207		0.00545726		0.0106073		0.00997828		0.00440685
				25		275		0.00727269		0.0325546		0.0291541		0.0628295		0.0328409		0.0192988
				65		40		0.00720495		0.0267328		0.0446875		0.0775179		0.0259894		0.0312839
				95		188		0.00909204		0.1116		0.0467989		0.0593755		0.0394728		0.0300717
		Nuts & seeds		0		21		0.026489		0.0494132		0.0072945		0.0276373		0.021262		0.0209544
				5		135		0.0355321		3.99865e-07		0.0276895		0.0651691		0.046045		0.0516047
				25		17		0.0229374		0.0343677		0.0756163		0.0515641		0.0509439		0.056852
				65		0		0		0		0		0		0		0
				95		1		0.00224299		4.85679e-05		0.00211933		0.000271591		0.00240306		0.0153688
		Other		0		501		0.0810763		0.0127654		0.0598876		0.0214161		0.0749479		0.0323682
				5		152		0.00146452		0.0647044		0.00411356		0.00584701		0.00775917		0.00311372
				25		493		0.029042		1.16034e-06		0.000222985		4.68297e-05		0.000379845		0.00020786
				65		395		0.000921902		0.00128118		0.0124283		0.000145786		0.0204018		0.00409008
				95		11		0.0465033		0.0553977		0.0725858		0.0177416		0.0486474		0.0576495
				100		0		0		0		0		0		0		0
		Dairy		0		257		0.0503668		0.12942		0.212779		0.0409355		0.00755277		0.0867268
		Meat & protein		0		455		0.0394051		0.0943827		0.0697195		0.0664197		0.095612		0.097355
		Grain		0		499		0.453519		0.00650825		0.101016		0.110239		0.284861		0.346736
Mozambique		Fruit		0		35		0.0391098		0.0130568		0.014106		0.0538028		0.0217643		0.0149321
				5		27		0.0191478		0.0966222		0.052525		0.0799378		0.00928375		0.00745367
				25		17		0.00803906		0		0.00407628		0.00534431		0.0121162		0.00755784
				65		161		0.0794268		0.274605		0.056451		0.0997347		0.0288308		0.0120491
				95		0		0		0		0		0		0		0
		Vegetable		0		153		0.0385185		0.112253		0.119379		0.0970801		0.0994005		0.0348545
				5		118		0.0662901		0.0274624		0.100444		0.148781		0.128108		0.0949866
				25		8		0.0897833		0.0116127		0.123085		0.187639		0.190005		0.134274
				65		0		0		0		0		0		0		0
				95		1		0.0176469		0.295561		0.0418263		0.0236422		0.0512853		0.0300731
		Nuts & seeds		0		0		0		0		0		0		0		0
				5		24		0.0572665		0.00212695		0.0324271		0.058413		0.062016		0.0541655
				25		5		0.0343719		0.00452948		0.0285803		0.0441561		0.0504599		0.0496529
				65		16		0.0629299		5.70961e-06		0.0205297		0.0473699		0.0937628		0.119483
				95		0		0		0		0		0		0		0
		Other		0		103		0.0414711		0.00933951		0.00955873		0.011398		0.0184553		0.00743704
				5		0		0		0		0		0		0		0
				25		0		0		0		0		0		0		0
				65		0		0		0		0		0		0		0
				95		0		0		0		0		0		0		0
				100		0		0		0		0		0		0		0
		Dairy		0		1		0.129537		0.100708		0.243904		0.0237714		0.0184424		0.0989416
		Meat & protein		0		105		0.0473049		0.049793		0.0907404		0.0288978		0.0636974		0.0850563
		Grain		0		185		0.269156		0.00232353		0.0623665		0.0900314		0.152372		0.249082
Uganda		Fruit		0		293		0.0628022		0.0721261		0.0402443		0.0642048		0.0528319		0.0401133
				5		181		0.0161128		0.0623491		0.0472329		0.0756693		0.00650821		0.00702115
				25		21		0.0232326		0.0760144		0.0283103		0.072691		0.0135304		0.0186839
				65		115		0.0354467		0.0227854		0.0138127		0.0833972		0.0246461		0.0483566
				95		48		0.0178216		0.0473978		0.00700089		0.0151931		0.0256614		0.0045927
		Vegetable		0		449		0.235507		0.17109		0.197956		0.184122		0.217187		0.166623
				5		402		0.0234446		0.0252494		0.0349193		0.0739286		0.0434361		0.0438461
				25		143		0.00747006		0.00847092		0.0206389		0.0245851		0.0130968		0.0128101
				65		0		0		0		0		0		0		0
				95		78		0.0231055		0.271005		0.0636869		0.0632362		0.0900448		0.0621075
		Nuts & seeds		0		0		0		0		0		0		0		0
				5		287		0.100975		0		0.0577869		0.146954		0.0808673		0.109985
				25		12		0.0696384		0.00163995		0.192081		0.0417011		0.178954		0.139008
				65		0		0		0		0		0		0		0
				95		0		0		0		0		0		0		0
		Other		0		400		0.0916688		0.0749739		0.0113918		0.010247		0.0346656		0.00362157
				5		0		0		0		0		0		0		0
				25		0		0		0		0		0		0		0
				65		0		0		0		0		0		0		0
				95		0		0		0		0		0		0		0
				100		0		0		0		0		0		0		0
		Dairy		0		91		0.0867748		0.120972		0.216335		0.0410906		0.0248905		0.107003
		Meat & protein		0		253		0.0513335		0.045559		0.0388549		0.0323076		0.0662252		0.10452
		Grain		0		394		0.154666		0.000366506		0.029747		0.0706729		0.127455		0.131708
Zambia		Fruit		0		80		0.0386737		0.0123225		0.0145711		0.0513564		0.026824		0.0251281
				5		24		0.0125141		0.0354102		0.0320787		0.0513734		0.00533417		0.00809421
				25		7		0.0116897		0.00791776		0.0170448		0.0374201		0.00919511		0.0064902
				65		116		0.119912		0.202405		0.108457		0.15051		0.0536628		0.00919541
				95		4		0.0194828		0.0683955		0.022264		0.0143217		0.0275978		0.0255261
		Vegetable		0		310		0.0515559		0.17749		0.130737		0.0741691		0.102086		0.054156
				5		310		0.0248028		0.0373537		0.0487216		0.0927511		0.0781751		0.0545934
				25		46		0.0103073		0.0153454		0.110047		0.0604001		0.0344628		0.0557998
				65		3		0.00408955		0.00997772		0.022198		0.0271425		0.0127712		0.0218269
				95		57		0.0129688		0.20183		0.0440064		0.0322931		0.0558215		0.0334169
		Nuts & seeds		0		0		0		0		0		0		0		0
				5		232		0.114598		0		0.0889565		0.205683		0.124548		0.173549
				25		0		0		0		0		0		0		0
				65		0		0		0		0		0		0		0
				95		0		0		0		0		0		0		0
		Other		0		155		0.0415907		0.0983044		0.0118087		0.0104759		0.0212608		0.00936144
				5		11		0.0189937		0.0378624		0.000847924		0		0		0
				25		2		0.0368851		0		0.0133556		0.00398947		0.0323098		0.0361622
				65		0		0		0		0		0		0		0
				95		2		0.0393701		0		0.0400639		0.00403525		0.0251423		0.0382472
				100		7		0.0916086		0		0.0417641		0.0170802		0.0336011		0.0244505
		Dairy		0		32		0.0461239		0.0496686		0.151912		0.0266847		0.0176898		0.0700194
		Meat & protein		0		220		0.0392198		0.0448247		0.0500699		0.0311341		0.0821359		0.106847
		Grain		0		313		0.265614		0.000891864		0.0510954		0.10918		0.257382		0.247137
