# Supplementary material for: Do Pollinators Contribute to Nutritional Health?
Source: PLoS One. 2015 Jan 9;10(1):e114805. doi: 10.1371/journal.pone.0114805 (PMC4289064; doi:10.1371/journal.pone.0114805)
Supplement: S3 Table — Average proportion of total daily energy and nutrient intake coming from major food groups by percent yield due to pollinators for women 19 to 50 years old (including pregnant and lactating women). N is sample size. See ‘Diet Composition’ section in the ‘Methods’ of main text for an explanation of the calculation of these data. (XLSX) [file pone.0114805.s006.xlsx]

## Sheet: Table S3
		Food Group		% Yield due to Pollinators		N		Energy		Vitamin A		Calcium		Folate		Iron		Zinc
Bangladesh		Fruit		0		49		0.0290587		0.044569		0.0365882		0.0548904		0.0245747		0.0213503
				5		29		0.0118088		0.0726629		0.0414317		0.077805		0.00713031		0.00624999
				25		9		0.0100078		0.00795862		0.00586591		0.0177405		0.0141009		0.00923873
				65		49		0.0173116		0.103951		0.0259869		0.0380848		0.0114471		0.0049666
				95		4		0.0090962		0.00153642		0.0108465		0.00352916		0.0204711		0.00131926
		Vegetable		0		460		0.0363387		0.125345		0.127735		0.152121		0.118747		0.0672886
				5		459		0.00395709		0.0884785		0.0117811		0.0173111		0.0173919		0.00633185
				25		310		0.0101838		0.0636554		0.0628888		0.0870226		0.0466362		0.0254097
				65		22		0.00302647		0.0280687		0.0306522		0.0434229		0.0117542		0.0127073
				95		215		0.0146036		0.152258		0.0834832		0.0890862		0.05847		0.0472163
		Nuts & seeds		0		12		0.0361018		0.0128802		0.0187278		0.0729289		0.0384622		0.0419446
				5		18		0.0511549		2.35601e-05		0.0696993		0.132645		0.0710371		0.0872383
				25		31		0.0296848		0.0116159		0.0187504		0.0194645		0.0167641		0.0199649
				65		0		0		0		0		0		0		0
				95		2		0.00508884		0.000775927		0.0104991		0.00164843		0.00739717		0.0388726
		Other		0		460		0.0104409		0.0102254		0.0451979		0.00803885		0.0606443		0.0151944
				5		121		0.00249927		0.10217		0.00769184		0.0104638		0.0125302		0.00524345
				25		460		0.0268524		4.34802e-06		0.000468587		0.000129877		0.000361544		0.000321626
				65		388		0.00138026		0.00342564		0.0226117		0.000296951		0.0302506		0.00586342
				95		0		0		0		0		0		0		0
				100		0		0		0		0		0		0		0
		Dairy		0		100		0.0225135		0.092956		0.158261		0.0188781		0.00250459		0.0426436
		Meat & protein		0		431		0.0218009		0.0675877		0.0723866		0.0309778		0.0485417		0.0615701
		Grain		0		460		0.64709		0.00985151		0.138446		0.123515		0.380783		0.479064
Mozambique		Fruit		0		73		0.0400195		0.0263555		0.0188235		0.0510331		0.019993		0.0140157
				5		67		0.022799		0.16107		0.073963		0.0979856		0.00992742		0.00855326
				25		35		0.0112697		0		0.00470074		0.00561544		0.0152373		0.0111758
				65		360		0.0958624		0.425503		0.0900318		0.113909		0.0362907		0.0189282
				95		0		0		0		0		0		0		0
		Vegetable		0		374		0.0930811		0.180945		0.205917		0.130601		0.143092		0.0735779
				5		296		0.075369		0.0626684		0.154671		0.171773		0.139409		0.103812
				25		17		0.072821		0.0212927		0.13631		0.151069		0.145112		0.102623
				65		0		0		0		0		0		0		0
				95		2		0.0334193		0.00885322		0.0114609		0.0183298		0.100262		0.0908098
		Nuts & seeds		0		0		0		0		0		0		0		0
				5		36		0.0511789		0.0189809		0.0376552		0.0496135		0.0513646		0.0494565
				25		14		0.0446458		0.00382497		0.0414126		0.0550927		0.0613707		0.0646365
				65		5		0.0229257		0		0.00798888		0.0120706		0.0297085		0.0571313
				95		0		0		0		0		0		0		0
		Other		0		232		0.0289084		0.00343969		0.00781699		0.00470871		0.00943779		0.00408187
				5		0		0		0		0		0		0		0
				25		0		0		0		0		0		0		0
				65		0		0		0		0		0		0		0
				95		0		0		0		0		0		0		0
				100		0		0		0		0		0		0		0
		Dairy		0		0		0		0		0		0		0		0
		Meat & protein		0		246		0.0485127		0.0823001		0.12082		0.0303101		0.0562662		0.0779555
		Grain		0		417		0.359187		0.00476724		0.0884289		0.107888		0.182529		0.323244
Uganda		Fruit		0		289		0.077734		0.0906058		0.0451363		0.0777205		0.0638249		0.0442535
				5		164		0.0130009		0.0481185		0.0422396		0.0613622		0.00568067		0.00577601
				25		5		0.0116955		0.0122803		0.0105692		0.0471837		0.00609298		0.00982927
				65		112		0.0270308		0.0171839		0.0121838		0.0628107		0.0174368		0.0395397
				95		22		0.0371404		0.0910743		0.0171546		0.0307919		0.0441519		0.0101474
		Vegetable		0		524		0.279661		0.200316		0.250945		0.222658		0.244725		0.191756
				5		475		0.0294719		0.0288986		0.044283		0.089948		0.0527833		0.0541931
				25		210		0.00760874		0.0131658		0.0248023		0.0318587		0.0151283		0.0140313
				65		0		0		0		0		0		0		0
				95		92		0.023147		0.283557		0.0643966		0.0612756		0.0850351		0.0617931
		Nuts & seeds		0		0		0		0		0		0		0		0
				5		350		0.106154		0		0.0642253		0.153545		0.0757139		0.12487
				25		12		0.0562828		0.00325078		0.16582		0.0424738		0.157144		0.128614
				65		0		0		0		0		0		0		0
				95		0		0		0		0		0		0		0
		Other		0		459		0.0792743		0.0842528		0.0111956		0.00674782		0.0281282		0.00186591
				5		0		0		0		0		0		0		0
				25		0		0		0		0		0		0		0
				65		0		0		0		0		0		0		0
				95		0		0		0		0		0		0		0
				100		0		0		0		0		0		0		0
		Dairy		0		99		0.0497176		0.0936649		0.182999		0.0228767		0.0113334		0.0662905
		Meat & protein		0		302		0.045929		0.0323567		0.0355528		0.0246662		0.0613838		0.109669
		Grain		0		459		0.156152		0.00127365		0.0284976		0.0640816		0.131437		0.13737
Zambia		Fruit		0		79		0.0326801		0.0114024		0.0129698		0.0398777		0.0215089		0.0184196
				5		17		0.0120917		0.0339097		0.0357638		0.0612164		0.00545034		0.00809803
				25		9		0.0180557		0.00802666		0.0163714		0.0350992		0.00843917		0.00797184
				65		161		0.149602		0.220777		0.125645		0.174839		0.0617522		0.010502
				95		9		0.0165323		0.022579		0.0177643		0.0117662		0.0174074		0.0143089
		Vegetable		0		371		0.0550416		0.181025		0.143156		0.0803321		0.104317		0.0579512
				5		367		0.0219777		0.0393323		0.0432271		0.0827286		0.0681926		0.0519223
				25		69		0.00962634		0.0260039		0.123492		0.0634671		0.0327869		0.0609989
				65		2		0.00391343		0.0266813		0.0204712		0.0287508		0.00773005		0.0158268
				95		80		0.015929		0.229818		0.0519632		0.0349904		0.063662		0.0402234
		Nuts & seeds		0		0		0		0		0		0		0		0
				5		253		0.119964		0		0.0882191		0.193482		0.116471		0.169278
				25		0		0		0		0		0		0		0
				65		0		0		0		0		0		0		0
				95		0		0		0		0		0		0		0
		Other		0		182		0.0294476		0.0879832		0.00797742		0.0125667		0.0226527		0.00400633
				5		6		0.0118413		0.0257547		0.00040675		0		0		0
				25		2		0.00170467		0		0.0151411		0		0		0
				65		0		0		0		0		0		0		0
				95		3		0.036977		0		0.0428461		0.0052406		0.0529694		0.0518718
				100		6		0.0464211		0		0.00522141		0.00301556		0.0118016		0.0144686
		Dairy		0		39		0.0416547		0.0513037		0.140019		0.0218875		0.0132315		0.0664409
		Meat & protein		0		266		0.0449258		0.0347525		0.0529		0.0274366		0.0873884		0.111749
		Grain		0		371		0.331614		0.000650876		0.0564444		0.123303		0.304239		0.295962
